# Supplementary material for: Broad-Spectrum Small-Molecule Inhibitors of the SARS-CoV-2 Spike—ACE2 Protein–Protein Interaction from a Chemical Space of Privileged Protein Binders
Source: Pharmaceuticals (Basel). 2022 Aug 30;15(9):1084. doi: 10.3390/ph15091084 (PMC9504289; doi:10.3390/ph15091084)
Supplement: Supplementary file 1 [file pharmaceuticals-15-01084-s001.zip]

Archive with 1 entries (1 files):
- pharmaceuticals-1882320-Table S1.xlsx
