# Supplementary material for: Broad-Spectrum Small-Molecule Inhibitors of the SARS-CoV-2 Spike—ACE2 Protein–Protein Interaction from a Chemical Space of Privileged Protein Binders
Source: Pharmaceuticals (Basel). 2022 Aug 30;15(9):1084. doi: 10.3390/ph15091084 (PMC9504289; doi:10.3390/ph15091084)
Supplement: Supplementary file 1 [file pharmaceuticals-15-01084-s001.zip › pharmaceuticals-1882320-Table S1.xlsx]

## Sheet: SwissADME Download
No.	Compound	Molecule	Canonical SMILES	Formula	MW	#Heavy atoms	#Aromatic heavy atoms	Fraction Csp3	#Rotatable bonds	#H-bond acceptors	#H-bond donors	MR	TPSA	iLOGP	XLOGP3	WLOGP	MLOGP	Silicos-IT Log P	Consensus Log P	ESOL Log S	ESOL Solubility (mg/ml)	ESOL Solubility (mol/l)	ESOL Class	Ali Log S	Ali Solubility (mg/ml)	Ali Solubility (mol/l)	Ali Class	Silicos-IT LogSw	Silicos-IT Solubility (mg/ml)	Silicos-IT Solubility (mol/l)	Silicos-IT class	GI absorption	BBB permeant	Pgp substrate	CYP1A2 inhibitor	CYP2C19 inhibitor	CYP2C9 inhibitor	CYP2D6 inhibitor	CYP3A4 inhibitor	log Kp (cm/s)	Lipinski #violations	Ghose #violations	Veber #violations	Egan #violations	Muegge #violations	Bioavailability Score	PAINS #alerts	Brenk #alerts	Leadlikeness #violations
1	DRI-C23041	Molecule 1	O=C(c1ccc(cc1)c1ccc(cc1)NC(=O)c1ccc(cc1)[N+](=O)[O-])Nc1cccc2c1ccc(c2)S(=O)(=O)O	C30H21N3O7S	567.57	41	28	0	9	7	3	156.49	166.77	2.2	5.04	6.87	3.79	2.13	4.01	-6.45	0.000203	3.59e-07	Poorly soluble	-8.28	2.96e-06	5.21e-09	Poorly soluble	-10.1	4.56e-08	8.04e-11	Insoluble	Low	No	No	No	Yes	No	No	No	-6.18	1	3	1	2	2	0.11	0	3	3
2	DRI-C24041	Molecule 2	O=C(c1ccc(cc1)c1ccc(cc1)NC(=O)c1ccc(cc1)[N+](=O)[O-])Nc1cccc2c1cccc2S(=O)(=O)O	C30H21N3O7S	567.57	41	28	0	9	7	3	156.49	166.77	1.63	5.04	6.87	3.79	2.13	3.89	-6.45	0.000203	3.59e-07	Poorly soluble	-8.28	2.96e-06	5.21e-09	Poorly soluble	-10.1	4.56e-08	8.04e-11	Insoluble	Low	No	No	No	Yes	No	No	No	-6.18	1	3	1	2	2	0.11	0	3	3
3	DRI-C2105041	Molecule 3	O=C(c1ccc(cc1)c1ccc(cc1)NC(=O)c1ccc(cc1)[N+](=O)[O-])Nc1ccc(c2c1c(ccc2)S(=O)(=O)O)S(=O)(=O)O	C30H21N3O10S2	647.63	45	28	0	10	10	4	166.35	229.52	1.1	3.79	7.19	3.29	0.53	3.18	-6.04	0.000586	9.05e-07	Poorly soluble	-8.3	3.22e-06	4.97e-09	Poorly soluble	-9.34	2.98e-07	4.6e-10	Poorly soluble	Low	No	No	No	No	No	No	No	-7.56	2	3	1	2	2	0.11	0	3	3
4	DRI-C41041	Molecule 4	O=C(c1ccc2c(c1)ccc(c2)NC(=O)c1ccc(cc1)[N+](=O)[O-])Nc1cccc2c1c(ccc2)S(=O)(=O)O	C28H19N3O7S	541.53	39	26	0	8	7	3	148.56	166.77	2.31	4.67	6.35	3.44	1.59	3.67	-6.1	0.000425	7.85e-07	Poorly soluble	-7.9	6.83e-06	1.26e-08	Poorly soluble	-9.29	2.8e-07	5.18e-10	Poorly soluble	Low	No	No	No	Yes	No	No	No	-6.29	1	3	1	2	1	0.11	0	3	3
5	Congo red	Molecule 5	Nc1c(/N=N/c2ccc(cc2)c2ccc(cc2)/N=N/c2cc(c3c(c2N)cccc3)S(=O)(=O)O)cc(c2c1cccc2)S(=O)(=O)O	C32H24N6O6S2	652.7	46	32	0	7	10	4	176.65	226.98	1.63	5.73	10.33	4.12	4.29	5.22	-7.55	1.84e-05	2.82e-08	Poorly soluble	-10.26	3.56e-08	5.45e-11	Insoluble	-11.1	5.17e-09	7.93e-12	Insoluble	Low	No	No	No	No	No	No	No	-6.21	2	3	1	2	3	0.11	1	3	2
6	Direct violet 1	Molecule 6	Nc1ccc2c(c1/N=N/c1ccc(cc1)c1ccc(cc1)/N=N/c1c(N)ccc3c1c(O)cc(c3)S(=O)(=O)O)c(O)cc(c2)S(=O)(=O)O	C32H24N6O8S2	684.7	48	32	0	7	12	6	180.7	267.44	1.4	5.02	9.74	3.17	3.36	4.54	-7.28	3.6e-05	5.26e-08	Poorly soluble	-10.38	2.88e-08	4.2e-11	Insoluble	-9.9	8.52e-08	1.24e-10	Poorly soluble	Low	No	No	No	No	No	No	No	-6.91	3	4	1	2	5	0.11	1	3	2
7	Evans blue	Molecule 7	Cc1cc(ccc1/N=N/c1ccc2c(c1O)c(N)c(cc2S(=O)(=O)O)S(=O)(=O)O)c1ccc(c(c1)C)/N=N/c1ccc2c(c1O)c(N)c(cc2S(=O)(=O)O)S(=O)(=O)O	C34H28N6O14S4	872.88	58	32	0.06	9	18	8	210.35	392.94	0.97	4.35	11.01	2.72	1.28	4.06	-7.81	1.36e-05	1.56e-08	Poorly soluble	-12.32	4.21e-10	4.82e-13	Insoluble	-9.08	7.24e-07	8.3e-10	Poorly soluble	Low	No	No	No	No	No	No	No	-8.54	3	4	1	2	4	0.11	1	3	3
8	Sunset yellow	Molecule 8	Oc1ccc2c(c1/N=N/c1ccc(cc1)S(=O)(=O)O)ccc(c2)S(=O)(=O)O	C16H12N2O7S2	408.41	27	16	0	4	9	3	96.31	170.45	0.52	2.09	5.62	2.02	0.92	2.23	-3.86	0.0559	0.000137	Soluble	-5.3	0.00205	5.02e-06	Moderately soluble	-4.73	0.00766	1.87e-05	Moderately soluble	Low	No	No	No	No	No	No	No	-7.31	0	1	1	1	1	0.11	1	2	1
9	Naphthol blue black	Molecule 9	[O-][N+](=O)c1ccc(cc1)/N=N/c1c(N)c2c(cc1S(=O)(=O)O)cc(c(c2O)/N=N/c1ccccc1)S(=O)(=O)O	C22H16N6O9S2	572.53	39	22	0	7	13	4	140.15	267.01	1.45	3.56	7.53	1.73	-0.14	2.82	-5.59	0.00148	2.58e-06	Moderately soluble	-8.85	8.04e-07	1.4e-09	Poorly soluble	-6.18	0.000377	6.59e-07	Poorly soluble	Low	No	No	No	No	No	No	No	-7.26	2	3	1	2	2	0.11	1	5	2
[truncated: 1 more columns]

## Sheet: ADMETLab20 Download
No.	Compound	smiles	LogS	LogD	LogP	Pgp-inh	Pgp-sub	HIA	F(20%)	F(30%)	Caco-2	MDCK	BBB	PPB	VDss	Fu	CYP1A2-inh	CYP1A2-sub	CYP2C19-inh	CYP2C19-sub	CYP2C9-inh	CYP2C9-sub	CYP2D6-inh	CYP2D6-sub	CYP3A4-inh	CYP3A4-sub	CL	T12	hERG	H-HT	DILI	Ames	ROA	FDAMDD	SkinSen	Carcinogenicity	EC	EI	Respiratory	BCF	IGC50	LC50	LC50DM	NR-AR	NR-AR-LBD	NR-AhR	NR-Aromatase	NR-ER	NR-ER-LBD
1	DRI-C23041	O=C(Nc1ccc(-c2ccc(C(=O)Nc3cccc4cc(S(=O)(=O)O)ccc34)cc2)cc1)c1ccc([N+](=O)[O-])cc1	-4.308	2.697	4.395	0.55	0.202	0.261	0.002	0.014	-5.402	1.07766e-05	0.002	1.0142	0.498	0.00361702	0.248	0.037	0.328	0.046	0.156	0.88	0.004	0.588	0.096	0.073	0.518	0.03	0.732	0.416	0.947	0.917	0.152	0.639	0.945	0.825	0.003	0.602	0.649	0.734	5.133	5.144	6.039	0.008	0.109	0.847	0.904	0.898	0.257
2	DRI-C24041	O=C(Nc1ccc(-c2ccc(C(=O)Nc3cccc4c(S(=O)(=O)O)cccc34)cc2)cc1)c1ccc([N+](=O)[O-])cc1	-3.945	2.725	4.368	0.635	0.215	0.252	0.003	0.034	-5.385	1.06751e-05	0.002	1.01106	0.509	0.00288055	0.215	0.04	0.384	0.048	0.262	0.906	0.007	0.639	0.11	0.062	0.678	0.037	0.555	0.292	0.947	0.904	0.148	0.49	0.945	0.798	0.003	0.758	0.9	0.806	5.156	5.411	5.949	0.009	0.131	0.837	0.904	0.848	0.358
3	DRI-C2105041	O=C(Nc1ccc(-c2ccc(C(=O)Nc3ccc(S(=O)(=O)O)c4cccc(S(=O)(=O)O)c34)cc2)cc1)c1ccc([N+](=O)[O-])cc1	-1.517	2.21	1.453	0.064	0.47	0.695	0.172	0.982	-5.853	9.35167e-06	0.001	1.00766	0.448	0.00299907	0.277	0.022	0.322	0.041	0.146	0.942	0.003	0.192	0.022	0.014	0.866	0.028	0.526	0.065	0.125	0.768	0.006	0.384	0.914	0.682	0.003	0.573	0.671	0.459	4.838	5.266	5.663	0.002	0.021	0.594	0.111	0.752	0.55
4	DRI-C41041	O=C(Nc1ccc2cc(C(=O)Nc3cccc4cccc(S(=O)(=O)O)c34)ccc2c1)c1ccc([N+](=O)[O-])cc1	-3.879	2.657	3.929	0.066	0.182	0.896	0.002	0.481	-5.448	9.85231e-06	0.004	1.00653	0.321	0.00391469	0.391	0.04	0.397	0.049	0.331	0.841	0.042	0.282	0.216	0.031	0.71	0.073	0.531	0.182	0.895	0.96	0.032	0.867	0.951	0.757	0.003	0.732	0.826	0.523	5.029	5.083	5.721	0.007	0.085	0.917	0.869	0.794	0.072
5	Congo red	Nc1c(N=Nc2ccc(-c3ccc(N=Nc4cc(S(=O)(=O)O)c5ccccc5c4N)cc3)cc2)cc(S(=O)(=O)O)c2ccccc12	-3.03	2.71	5.21	0.005	0.02	0.506	0.996	1	-5.468	1.41855e-05	0.003	1.02759	0.947	0.0101903	0.429	0.131	0.311	0.085	0.299	0.835	0.001	0.819	0.026	0.023	1.755	0.021	0.191	0.385	0.859	0.779	0.004	0.948	0.942	0.924	0.003	0.911	0.949	0.924	4.882	5.499	5.844	0.078	0.004	0.994	0.249	0.954	0.657
6	Direct violet 1	Nc1ccc2cc(S(=O)(=O)O)cc(O)c2c1N=Nc1ccc(-c2ccc(N=Nc3c(N)ccc4cc(S(=O)(=O)O)cc(O)c34)cc2)cc1	-2.748	2.149	5.277	0.001	0.546	0.824	0.999	1	-5.882	9.06799e-06	0.001	1.02353	0.383	0.00766366	0.728	0.045	0.278	0.048	0.461	0.812	0.001	0.823	0.059	0.015	1.4	0.044	0.091	0.19	0.195	0.831	0.002	0.924	0.747	0.919	0.003	0.873	0.927	0.843	4.48	4.839	5.913	0.003	0.009	0.994	0.015	0.969	0.609
7	Evans blue	Cc1cc(-c2ccc(N=Nc3ccc4c(S(=O)(=O)O)cc(S(=O)(=O)O)c(N)c4c3O)c(C)c2)ccc1N=Nc1ccc2c(S(=O)(=O)O)cc(S(=O)(=O)O)c(N)c2c1O	0.91	1.076	1.05	0	0.888	0.987	1	0.999	-6.138	2.42165e-05	0	1.0196	0.113	0.00776847	0.52	0.064	0.088	0.05	0.486	0.974	0	0.172	0.001	0	1.161	0.013	0.003	0.016	0	0.083	0	0.96	0.173	0.131	0.013	0.87	0.2	0.552	4.075	5.189	5.964	0	0	0.598	0.001	0.692	0.891
8	Sunset yellow	O=S(=O)(O)c1ccc(N=Nc2c(O)ccc3cc(S(=O)(=O)O)ccc23)cc1	-0.058	0.796	-0.344	0.001	0.002	0.837	0.995	0.999	-5.806	1.48634e-05	0.006	0.996049	0.463	0.00719591	0.266	0.1	0.058	0.06	0.093	0.958	0.011	0.553	0.011	0.011	0.855	0.082	0.04	0.073	0.04	0.037	0.003	0.233	0.647	0.516	0.889	0.841	0.903	0.45	3.965	4.646	4.933	0.001	0.001	0.757	0.004	0.869	0.706
9	Naphthol blue black	Nc1c(N=Nc2ccc([N+](=O)[O-])cc2)c(S(=O)(=O)O)cc2cc(S(=O)(=O)O)c(N=Nc3ccccc3)c(O)c12	0.37	1.214	1.912	0.001	0.006	0.862	0.948	0.999	-5.73	7.40937e-05	0.01	1.0221	0.347	0.0140107	0.581	0.044	0.066	0.108	0.705	0.964	0.007	0.461	0.015	0.006	1.418	0.138	0.018	0.069	0.03	0.766	0.009	0.914	0.266	0.848	0.032	0.856	0.96	0.385	3.909	5.192	5.072	0.001	0.001	0.852	0.004	0.848	0.561
[truncated: 41 more columns]
